# Supplementary material for: Confirmed record of Boulenophrys binchuanensis (Anura, Megophryidae) from Jiulong County, Sichuan Province, China, with notes on tadpoles and advertisement calls
Source: Biodivers Data J. 2025 Aug 21;13:e165212. doi: 10.3897/BDJ.13.e165212 (PMC12395186; doi:10.3897/BDJ.13.e165212)
Supplement: XML Treatment for Boulenophrys binchuanensis [file BDJ.13.e165212-treatment1.xml]

<!DOCTYPE tp:taxon-treatment
  PUBLIC "-//TaxonX//DTD Taxonomic Treatment Publishing DTD v0 20100105//EN" "tax-treatment-NSO.dtd">
<tp:taxon-treatment xmlns:tp="http://www.plazi.org/taxpub"><tp:treatment-meta><mixed-citation publication-type="journal"><person-group><name><surname>Qian</surname><given-names>Tianyu</given-names></name><name><surname>Liu</surname><given-names>Wenhui</given-names></name><name><surname>Zhou</surname><given-names>Huaming</given-names></name><name><surname>Guo</surname><given-names>Yujuan</given-names></name><name><surname>Ji</surname><given-names>Feirong</given-names></name><name><surname>Li</surname><given-names>Cheng</given-names></name><name><surname>Jiang</surname><given-names>Jianping</given-names></name></person-group><article-title>Confirmed record of <italic><tp:taxon-name><tp:taxon-name-part taxon-name-part-type="genus" reg="Boulenophrys">Boulenophrys</tp:taxon-name-part> <tp:taxon-name-part taxon-name-part-type="species" reg="binchuanensis">binchuanensis</tp:taxon-name-part></tp:taxon-name></italic> (<tp:taxon-name><tp:taxon-name-part taxon-name-part-type="order">Anura</tp:taxon-name-part></tp:taxon-name>, <tp:taxon-name><tp:taxon-name-part taxon-name-part-type="family">Megophryidae</tp:taxon-name-part></tp:taxon-name>) from Jiulong County, Sichuan Province, China, with notes on tadpoles and advertisement calls</article-title><source>Biodivers Data J</source><day>21</day><month>08</month><year>2025</year><volume>13</volume><pub-id pub-id-type="doi">10.3897/BDJ.13.e165212</pub-id></mixed-citation></tp:treatment-meta><tp:nomenclature><tp:taxon-name><object-id xmlns:xlink="http://www.w3.org/1999/xlink" content-type="arpha" xlink:type="simple">78A3F546-E637-54EE-A572-87129354CBDE</object-id><tp:taxon-name-part taxon-name-part-type="genus">Boulenophrys</tp:taxon-name-part> <tp:taxon-name-part taxon-name-part-type="species">binchuanensis</tp:taxon-name-part></tp:taxon-name><tp:taxon-authority>(Ye and Fei, 1995)</tp:taxon-authority></tp:nomenclature><tp:treatment-sec sec-type="materials"><title>Materials</title><list list-type="alpha-lower" list-content="occurrences"><list-item><p><bold>Type status:</bold> <named-content xmlns:xlink="http://www.w3.org/1999/xlink" content-type="dwc:typeStatus" xlink:type="simple">Other material</named-content>. <bold>Occurrence:</bold> individualID: <named-content xmlns:xlink="http://www.w3.org/1999/xlink" content-type="dwc:individualID" xlink:type="simple">CIB GZJL2023080601–03</named-content>; individualCount: <named-content xmlns:xlink="http://www.w3.org/1999/xlink" content-type="dwc:individualCount" xlink:type="simple">3</named-content>; sex: <named-content xmlns:xlink="http://www.w3.org/1999/xlink" content-type="dwc:sex" xlink:type="simple">male</named-content>; lifeStage: <named-content xmlns:xlink="http://www.w3.org/1999/xlink" content-type="dwc:lifeStage" xlink:type="simple">adult</named-content>; occurrenceID: <named-content xmlns:xlink="http://www.w3.org/1999/xlink" content-type="dwc:occurrenceID" xlink:type="simple">86136069-FAC1-5A13-A34D-85F5C083ADE4</named-content>; <bold>Location:</bold> country: <named-content xmlns:xlink="http://www.w3.org/1999/xlink" content-type="dwc:country" xlink:type="simple">China</named-content>; stateProvince: <named-content xmlns:xlink="http://www.w3.org/1999/xlink" content-type="dwc:stateProvince" xlink:type="simple">Sichuan</named-content>; county: <named-content xmlns:xlink="http://www.w3.org/1999/xlink" content-type="dwc:county" xlink:type="simple">Jiulong</named-content>; locality: <named-content xmlns:xlink="http://www.w3.org/1999/xlink" content-type="dwc:locality" xlink:type="simple">Xiaojinxiang</named-content>; verbatimElevation: <named-content xmlns:xlink="http://www.w3.org/1999/xlink" content-type="dwc:verbatimElevation" xlink:type="simple">2540 m</named-content>; verbatimCoordinates: <named-content xmlns:xlink="http://www.w3.org/1999/xlink" content-type="dwc:verbatimCoordinates" xlink:type="simple"><named-content content-type="dwc:verbatimCoordinates" xlink:type="simple">28.662° N, 101.925° E</named-content></named-content>; <bold>Event:</bold> samplingProtocol: <named-content xmlns:xlink="http://www.w3.org/1999/xlink" content-type="dwc:samplingProtocol" xlink:type="simple">by hand</named-content>; eventDate: <named-content xmlns:xlink="http://www.w3.org/1999/xlink" content-type="dwc:eventDate" xlink:type="simple">06-08-2023</named-content>; eventRemarks: <named-content xmlns:xlink="http://www.w3.org/1999/xlink" content-type="dwc:eventRemarks" xlink:type="simple">collected by Huaming Zhou</named-content>; <bold>Record Level:</bold> basisOfRecord: <named-content xmlns:xlink="http://www.w3.org/1999/xlink" content-type="dwc:basisOfRecord" xlink:type="simple">PreservedSpecimen</named-content></p></list-item><list-item><p><bold>Type status:</bold> <named-content xmlns:xlink="http://www.w3.org/1999/xlink" content-type="dwc:typeStatus" xlink:type="simple">Other material</named-content>. <bold>Occurrence:</bold> individualID: <named-content xmlns:xlink="http://www.w3.org/1999/xlink" content-type="dwc:individualID" xlink:type="simple">CIB SCJL20230823001–04</named-content>; individualCount: <named-content xmlns:xlink="http://www.w3.org/1999/xlink" content-type="dwc:individualCount" xlink:type="simple">4</named-content>; sex: <named-content xmlns:xlink="http://www.w3.org/1999/xlink" content-type="dwc:sex" xlink:type="simple">male</named-content>; lifeStage: <named-content xmlns:xlink="http://www.w3.org/1999/xlink" content-type="dwc:lifeStage" xlink:type="simple">adult</named-content>; occurrenceID: <named-content xmlns:xlink="http://www.w3.org/1999/xlink" content-type="dwc:occurrenceID" xlink:type="simple">760F815E-C0A9-545C-988B-FCE695525AB1</named-content>; <bold>Location:</bold> country: <named-content xmlns:xlink="http://www.w3.org/1999/xlink" content-type="dwc:country" xlink:type="simple">China</named-content>; stateProvince: <named-content xmlns:xlink="http://www.w3.org/1999/xlink" content-type="dwc:stateProvince" xlink:type="simple">Sichuan</named-content>; county: <named-content xmlns:xlink="http://www.w3.org/1999/xlink" content-type="dwc:county" xlink:type="simple">Jiulong</named-content>; locality: <named-content xmlns:xlink="http://www.w3.org/1999/xlink" content-type="dwc:locality" xlink:type="simple">Xiaojinxiang</named-content>; verbatimElevation: <named-content xmlns:xlink="http://www.w3.org/1999/xlink" content-type="dwc:verbatimElevation" xlink:type="simple">2540 m</named-content>; verbatimCoordinates: <named-content xmlns:xlink="http://www.w3.org/1999/xlink" content-type="dwc:verbatimCoordinates" xlink:type="simple"><named-content content-type="dwc:verbatimCoordinates" xlink:type="simple">28.662° N, 101.925° E</named-content></named-content>; verbatimCoordinateSystem: <named-content xmlns:xlink="http://www.w3.org/1999/xlink" content-type="dwc:verbatimCoordinateSystem" xlink:type="simple">degrees minutes seconds</named-content>; <bold>Event:</bold> samplingProtocol: <named-content xmlns:xlink="http://www.w3.org/1999/xlink" content-type="dwc:samplingProtocol" xlink:type="simple">by hand</named-content>; eventDate: <named-content xmlns:xlink="http://www.w3.org/1999/xlink" content-type="dwc:eventDate" xlink:type="simple">23-08-2023</named-content>; eventRemarks: <named-content xmlns:xlink="http://www.w3.org/1999/xlink" content-type="dwc:eventRemarks" xlink:type="simple">collected by Tianyu Qian</named-content>; <bold>Record Level:</bold> basisOfRecord: <named-content xmlns:xlink="http://www.w3.org/1999/xlink" content-type="dwc:basisOfRecord" xlink:type="simple">PreservedSpecimen</named-content></p></list-item><list-item><p><bold>Type status:</bold> <named-content xmlns:xlink="http://www.w3.org/1999/xlink" content-type="dwc:typeStatus" xlink:type="simple">Other material</named-content>. <bold>Occurrence:</bold> individualID: <named-content xmlns:xlink="http://www.w3.org/1999/xlink" content-type="dwc:individualID" xlink:type="simple">CIB XJX01–12</named-content>; individualCount: <named-content xmlns:xlink="http://www.w3.org/1999/xlink" content-type="dwc:individualCount" xlink:type="simple">12</named-content>; lifeStage: <named-content xmlns:xlink="http://www.w3.org/1999/xlink" content-type="dwc:lifeStage" xlink:type="simple">tadpole</named-content>; occurrenceID: <named-content xmlns:xlink="http://www.w3.org/1999/xlink" content-type="dwc:occurrenceID" xlink:type="simple">4B66A211-F278-5876-824C-2A19B01CDA9E</named-content>; <bold>Location:</bold> country: <named-content xmlns:xlink="http://www.w3.org/1999/xlink" content-type="dwc:country" xlink:type="simple">China</named-content>; stateProvince: <named-content xmlns:xlink="http://www.w3.org/1999/xlink" content-type="dwc:stateProvince" xlink:type="simple">Sichuan</named-content>; county: <named-content xmlns:xlink="http://www.w3.org/1999/xlink" content-type="dwc:county" xlink:type="simple">Jiulong</named-content>; locality: <named-content xmlns:xlink="http://www.w3.org/1999/xlink" content-type="dwc:locality" xlink:type="simple">Xiaojinxiang</named-content>; verbatimElevation: <named-content xmlns:xlink="http://www.w3.org/1999/xlink" content-type="dwc:verbatimElevation" xlink:type="simple">2540 m</named-content>; verbatimCoordinates: <named-content xmlns:xlink="http://www.w3.org/1999/xlink" content-type="dwc:verbatimCoordinates" xlink:type="simple"><named-content content-type="dwc:verbatimCoordinates" xlink:type="simple">28.662° N, 101.925° E</named-content></named-content>; <bold>Event:</bold> samplingProtocol: <named-content xmlns:xlink="http://www.w3.org/1999/xlink" content-type="dwc:samplingProtocol" xlink:type="simple">by hand</named-content>; eventDate: <named-content xmlns:xlink="http://www.w3.org/1999/xlink" content-type="dwc:eventDate" xlink:type="simple">23-08-2023</named-content>; eventRemarks: <named-content xmlns:xlink="http://www.w3.org/1999/xlink" content-type="dwc:eventRemarks" xlink:type="simple">collected by Tianyu Qian</named-content>; <bold>Record Level:</bold> basisOfRecord: <named-content xmlns:xlink="http://www.w3.org/1999/xlink" content-type="dwc:basisOfRecord" xlink:type="simple">PreservedSpecimen</named-content></p></list-item><list-item><p><bold>Type status:</bold> <named-content xmlns:xlink="http://www.w3.org/1999/xlink" content-type="dwc:typeStatus" xlink:type="simple">Other material</named-content>. <bold>Occurrence:</bold> recordNumber: <named-content xmlns:xlink="http://www.w3.org/1999/xlink" content-type="dwc:recordNumber" xlink:type="simple">CIB RC230081, 83, and 84</named-content>; recordedBy: <named-content xmlns:xlink="http://www.w3.org/1999/xlink" content-type="dwc:recordedBy" xlink:type="simple">Tianyu Qian</named-content>; occurrenceID: <named-content xmlns:xlink="http://www.w3.org/1999/xlink" content-type="dwc:occurrenceID" xlink:type="simple">16414D6E-5649-50FF-B2F3-5E0ADE9D535C</named-content>; <bold>Location:</bold> country: <named-content xmlns:xlink="http://www.w3.org/1999/xlink" content-type="dwc:country" xlink:type="simple">China</named-content>; stateProvince: <named-content xmlns:xlink="http://www.w3.org/1999/xlink" content-type="dwc:stateProvince" xlink:type="simple">Sichuan</named-content>; county: <named-content xmlns:xlink="http://www.w3.org/1999/xlink" content-type="dwc:county" xlink:type="simple">Jiulong</named-content>; locality: <named-content xmlns:xlink="http://www.w3.org/1999/xlink" content-type="dwc:locality" xlink:type="simple">Xiaojinxiang</named-content>; verbatimElevation: <named-content xmlns:xlink="http://www.w3.org/1999/xlink" content-type="dwc:verbatimElevation" xlink:type="simple">2540 m</named-content>; verbatimCoordinates: <named-content xmlns:xlink="http://www.w3.org/1999/xlink" content-type="dwc:verbatimCoordinates" xlink:type="simple"><named-content content-type="dwc:verbatimCoordinates" xlink:type="simple">28.662° N, 101.925° E</named-content></named-content>; <bold>Event:</bold> eventDate: <named-content xmlns:xlink="http://www.w3.org/1999/xlink" content-type="dwc:eventDate" xlink:type="simple">26-08-2023</named-content>; <bold>Record Level:</bold> type: <named-content xmlns:xlink="http://www.w3.org/1999/xlink" content-type="dwc:type" xlink:type="simple">Sound</named-content></p></list-item></list></tp:treatment-sec><tp:treatment-sec sec-type="Description"><title>Description</title><p>Morphologically, the newly -collected specimens mostly agreed with the description of <xref ref-type="bibr" rid="B13306255">Ye and Fei (1995)</xref> and the revised diagnosis proposed by <xref ref-type="bibr" rid="B13306150">Lyu et al. (2023)</xref>. The following description is based on four formalin-fixed specimens (CIB SCJL20230823001–4): SVL 34.5–39.3 mm in males; small horn-like tubercles on upper eye-lid; tongue not notched posteriorly; relatively finger lengths I = II &lt; IV &lt; III or IV &lt; I= II &lt; III; fingers not webbed, lateral fringes absent or narrowly present; subarticular tubercles present on each finger; toes with rudimentary webbing, lateral fringes absent or narrowly present; subarticular tubercles distinct on all toes or indistinct on toes III and IV; metacarpal tubercles large and rounded; upper margin of tympanum concealed by supratympanic fold; dorsal skin relatively smooth, with discontinuous dorsolateral skin fold; large tubercles on flanks present. Measurements are given in Table <xref ref-type="table" rid="T13296001">1</xref>.</p></tp:treatment-sec><tp:treatment-sec sec-type="Tadpoles"><title>Tadpoles</title><p>Measurements of all tadpole specimens are given in Table <xref ref-type="table" rid="T13296002">2</xref>. The tadpole description is based on specimen CIB XJX03, stage 25, TTL 31.4 mm (Fig. <xref ref-type="fig" rid="F13295994">2</xref>). The body is elongate in lateral view, flattened and elliptical above, BW/BL 59.5%; the eyes are located dorsolaterally and not visible ventrally; the pupils are round; the nares are oval, opening laterally, closer to eye than to snout, NED/SND 66.7%; the rims of nares are slightly raised from the body wall; the spiracle is single, sinistral, low on the left body; the spiracle tube is short, free from the body wall at the tip and opens laterally, SSD/BL 56.0%; the anal tube is medial, attached to the ventral fin and opens medially, posteriorly directed; the tail muscle is strong, taller than tail fins before reaching two-thirds of the tail length, TMH/MTH 74.4%; the tail is long, accounting for 73.2% of the total length; the tail tip is rounded; the upper fin arises behind the body-tail junction, UFH/MTH 14.0%, the lower fin is connected to the trunk, LFH/MTH 18.6%; the mouth is terminal and the oral disc is funnel-like; the upper jaw sheath is wide, comb-like, exhibiting a median notch; four rows of oval submarginal papillae are visible on the upper lip and four rows of oval submarginal papillae on the lower lip; the lower jaw sheath is thin and sickle-shaped, serrated and slightly keratinised.</p><p>In life, the background colour of the body from above is yellowish and extends to the tail, scattered with brown pigments at the posterior edge of the oral disc, the inner edge of nares, the median region between eyes and above the trunk; the body is brown in lateral view, pigmented with golden speckles around the eye and on the trunk; a dark brown stripe extends alongside with the tail-upper fin connection; the tail muscle is light yellowish, scattered with brown pigments and forms several brown spots posteriorly; the body and tail are semi-transparent ventrally; brown pigments start from the lower jaw, extend medially on the throat and are widely sparse on the chest; dense whitish speckles on the abdomen and the gut coil is barely visible.</p></tp:treatment-sec><tp:treatment-sec sec-type="Advertisement calls"><title>Advertisement calls</title><p>Calls were recorded from three male frogs (see Fig. <xref ref-type="fig" rid="F13295996">3</xref> for the oscillogram of a call group and a detailed illustration of a call extracted from this call group of CIB SCJL20230823004). Measurements of acoustic parameters are shown in Table <xref ref-type="table" rid="T13296003">3</xref>. The calls are typical <italic><tp:taxon-name><tp:taxon-name-part taxon-name-part-type="genus" reg="Boulenophrys">Boulenophrys</tp:taxon-name-part></tp:taxon-name></italic> calls with a medium number of calls per call group (averages 27, 36 and 21 from different individuals, respectively) and a medium number of pulses (averages 26, 27 and 31). The 1<sup>st</sup> and 2<sup>nd</sup> pulses are of relatively low amplitude with relatively larger intervals. Within a call group, the calls begin with a relatively low amplitude and increase to the peak amplitude at about the 6<sup>th</sup>–7<sup>th</sup> calls.</p></tp:treatment-sec><tp:treatment-sec sec-type="Habitat"><title>Habitat</title><p>Frogs were found in a village on the mountain top at about 2500 m in elevation. The habitat is close to an artificial reservoir; water seeps out from the wall and flows out from the water pipe (Fig. <xref ref-type="fig" rid="F13295998">4</xref>). Small pools form in flat areas and the ditch, which can support tadpoles. Vegetation grew in the ditch. Adult male frogs call under vegetation. We investigated two other creeks in the town; both were polluted by agricultural activities and evidence for this species was barely found.</p></tp:treatment-sec><tp:treatment-sec><!--Section generated to contain objects referenced in tp:taxon-treatment.--><table-wrap id="T13296001" position="float" orientation="portrait"><label>Table 1.</label><caption><p>Measurements of adult specimens of <italic><tp:taxon-name><tp:taxon-name-part taxon-name-part-type="genus" reg="Boulenophrys">Boulenophrys</tp:taxon-name-part> <tp:taxon-name-part taxon-name-part-type="species" reg="binchuanensis">binchuanensis</tp:taxon-name-part></tp:taxon-name></italic> (in mm) from Jiulong County.</p></caption><table rules="all" border="0"><tbody><tr><td rowspan="1" colspan="1">
              <bold>Voucher</bold>
            </td><td rowspan="1" colspan="1">
              <bold>CIB SCJL20230823003</bold>
            </td><td rowspan="1" colspan="1">
              <bold>CIB SCJL20230823004</bold>
            </td><td rowspan="1" colspan="1">
              <bold>CIB SCJL20230823001</bold>
            </td><td rowspan="1" colspan="1">
              <bold>CIB SCJL20230823002</bold>
            </td></tr><tr><td rowspan="1" colspan="1">Sex</td><td rowspan="1" colspan="1">Male</td><td rowspan="1" colspan="1">Male</td><td rowspan="1" colspan="1">Male</td><td rowspan="1" colspan="1">Male</td></tr><tr><td rowspan="1" colspan="1">SVL</td><td rowspan="1" colspan="1">38.6</td><td rowspan="1" colspan="1">34.5</td><td rowspan="1" colspan="1">36.1</td><td rowspan="1" colspan="1">35.3</td></tr><tr><td rowspan="1" colspan="1">HL</td><td rowspan="1" colspan="1">17.2</td><td rowspan="1" colspan="1">12.7</td><td rowspan="1" colspan="1">12.9</td><td rowspan="1" colspan="1">12.4</td></tr><tr><td rowspan="1" colspan="1">HW</td><td rowspan="1" colspan="1">13.4</td><td rowspan="1" colspan="1">12.2</td><td rowspan="1" colspan="1">12.7</td><td rowspan="1" colspan="1">11.5</td></tr><tr><td rowspan="1" colspan="1">SL</td><td rowspan="1" colspan="1">5.2</td><td rowspan="1" colspan="1">4.5</td><td rowspan="1" colspan="1">4.8</td><td rowspan="1" colspan="1">5.0</td></tr><tr><td rowspan="1" colspan="1">IND</td><td rowspan="1" colspan="1">4.2</td><td rowspan="1" colspan="1">3.9</td><td rowspan="1" colspan="1">4.3</td><td rowspan="1" colspan="1">4.1</td></tr><tr><td rowspan="1" colspan="1">IOD</td><td rowspan="1" colspan="1">3.7</td><td rowspan="1" colspan="1">3.7</td><td rowspan="1" colspan="1">3.2</td><td rowspan="1" colspan="1">3.3</td></tr><tr><td rowspan="1" colspan="1">ED</td><td rowspan="1" colspan="1">5.0</td><td rowspan="1" colspan="1">4.7</td><td rowspan="1" colspan="1">4.7</td><td rowspan="1" colspan="1">4.5</td></tr><tr><td rowspan="1" colspan="1">TD</td><td rowspan="1" colspan="1">2.8</td><td rowspan="1" colspan="1">2.5</td><td rowspan="1" colspan="1">2.2</td><td rowspan="1" colspan="1">2.3</td></tr><tr><td rowspan="1" colspan="1">TED</td><td rowspan="1" colspan="1">2.1</td><td rowspan="1" colspan="1">1.7</td><td rowspan="1" colspan="1">1.7</td><td rowspan="1" colspan="1">1.5</td></tr><tr><td rowspan="1" colspan="1">HNL</td><td rowspan="1" colspan="1">10.3</td><td rowspan="1" colspan="1">9.2</td><td rowspan="1" colspan="1">9.8</td><td rowspan="1" colspan="1">8.9</td></tr><tr><td rowspan="1" colspan="1">LAHL</td><td rowspan="1" colspan="1">17.5</td><td rowspan="1" colspan="1">16.5</td><td rowspan="1" colspan="1">17.5</td><td rowspan="1" colspan="1">16.6</td></tr><tr><td rowspan="1" colspan="1">TL</td><td rowspan="1" colspan="1">18.0</td><td rowspan="1" colspan="1">16.1</td><td rowspan="1" colspan="1">18.0</td><td rowspan="1" colspan="1">16.5</td></tr><tr><td rowspan="1" colspan="1">FTL</td><td rowspan="1" colspan="1">26.9</td><td rowspan="1" colspan="1">24.8</td><td rowspan="1" colspan="1">25.3</td><td rowspan="1" colspan="1">25.5</td></tr><tr><td rowspan="1" colspan="1">FL</td><td rowspan="1" colspan="1">17.3</td><td rowspan="1" colspan="1">16.4</td><td rowspan="1" colspan="1">17.2</td><td rowspan="1" colspan="1">16.5</td></tr></tbody></table></table-wrap><table-wrap id="T13296002" position="float" orientation="portrait"><label>Table 2.</label><caption><p>Measurements of <italic><tp:taxon-name><tp:taxon-name-part taxon-name-part-type="genus" reg="Boulenophrys">Boulenophrys</tp:taxon-name-part> <tp:taxon-name-part taxon-name-part-type="species" reg="binchuanensis">binchuanensis</tp:taxon-name-part></tp:taxon-name></italic> tadpoles (in mm) from Jiulong County.</p></caption><table rules="all" border="0"><tbody><tr><td rowspan="1" colspan="1">
              <bold>Voucher</bold>
            </td><td rowspan="1" colspan="1">
              <bold>CIB XJX01</bold>
            </td><td rowspan="1" colspan="1">
              <bold>CIB XJX02</bold>
            </td><td rowspan="1" colspan="1">
              <bold>CIB XJX03</bold>
            </td><td rowspan="1" colspan="1">
              <bold>CIB XJX04</bold>
            </td><td rowspan="1" colspan="1">
              <bold>CIB XJX05</bold>
            </td><td rowspan="1" colspan="1">
              <bold>CIB XJX06</bold>
            </td><td rowspan="1" colspan="1">
              <bold>CIB XJX07</bold>
            </td><td rowspan="1" colspan="1">
              <bold>CIB XJX08</bold>
            </td><td rowspan="1" colspan="1">
              <bold>CIB XJX09</bold>
            </td><td rowspan="1" colspan="1">
              <bold>CIB XJX10</bold>
            </td><td rowspan="1" colspan="1">
              <bold>CIB XJX11</bold>
            </td><td rowspan="1" colspan="1">
              <bold>CIB XJX12</bold>
            </td></tr><tr><td rowspan="1" colspan="1">Stage</td><td rowspan="1" colspan="1">26</td><td rowspan="1" colspan="1">25</td><td rowspan="1" colspan="1">25</td><td rowspan="1" colspan="1">25</td><td rowspan="1" colspan="1">25</td><td rowspan="1" colspan="1">25</td><td rowspan="1" colspan="1">25</td><td rowspan="1" colspan="1">25</td><td rowspan="1" colspan="1">25</td><td rowspan="1" colspan="1">25</td><td rowspan="1" colspan="1">25</td><td rowspan="1" colspan="1">25</td></tr><tr><td rowspan="1" colspan="1">BH</td><td rowspan="1" colspan="1">4.1</td><td rowspan="1" colspan="1">3.8</td><td rowspan="1" colspan="1">4.2</td><td rowspan="1" colspan="1">3.2</td><td rowspan="1" colspan="1">4.2</td><td rowspan="1" colspan="1">3.2</td><td rowspan="1" colspan="1">3.6</td><td rowspan="1" colspan="1">4</td><td rowspan="1" colspan="1">2.9</td><td rowspan="1" colspan="1">2.6</td><td rowspan="1" colspan="1">2.8</td><td rowspan="1" colspan="1">2.7</td></tr><tr><td rowspan="1" colspan="1">BL</td><td rowspan="1" colspan="1">10</td><td rowspan="1" colspan="1">7.8</td><td rowspan="1" colspan="1">8.4</td><td rowspan="1" colspan="1">7</td><td rowspan="1" colspan="1">9.8</td><td rowspan="1" colspan="1">6.8</td><td rowspan="1" colspan="1">7.9</td><td rowspan="1" colspan="1">8.3</td><td rowspan="1" colspan="1">5.7</td><td rowspan="1" colspan="1">5.9</td><td rowspan="1" colspan="1">5.7</td><td rowspan="1" colspan="1">5.5</td></tr><tr><td rowspan="1" colspan="1">BSD</td><td rowspan="1" colspan="1">4.8</td><td rowspan="1" colspan="1">3.5</td><td rowspan="1" colspan="1">4.1</td><td rowspan="1" colspan="1">3.5</td><td rowspan="1" colspan="1">4.6</td><td rowspan="1" colspan="1">3.1</td><td rowspan="1" colspan="1">3.7</td><td rowspan="1" colspan="1">3.6</td><td rowspan="1" colspan="1">2.7</td><td rowspan="1" colspan="1">2.4</td><td rowspan="1" colspan="1">2.7</td><td rowspan="1" colspan="1">2.4</td></tr><tr><td rowspan="1" colspan="1">BW</td><td rowspan="1" colspan="1">4.9</td><td rowspan="1" colspan="1">4.3</td><td rowspan="1" colspan="1">5.0</td><td rowspan="1" colspan="1">3.7</td><td rowspan="1" colspan="1">5.0</td><td rowspan="1" colspan="1">3.7</td><td rowspan="1" colspan="1">4.1</td><td rowspan="1" colspan="1">4.5</td><td rowspan="1" colspan="1">3.3</td><td rowspan="1" colspan="1">2.9</td><td rowspan="1" colspan="1">3.2</td><td rowspan="1" colspan="1">3.2</td></tr><tr><td rowspan="1" colspan="1">ED</td><td rowspan="1" colspan="1">1.2</td><td rowspan="1" colspan="1">1.0</td><td rowspan="1" colspan="1">1.1</td><td rowspan="1" colspan="1">0.8</td><td rowspan="1" colspan="1">1.2</td><td rowspan="1" colspan="1">0.9</td><td rowspan="1" colspan="1">0.9</td><td rowspan="1" colspan="1">1.1</td><td rowspan="1" colspan="1">0.8</td><td rowspan="1" colspan="1">0.8</td><td rowspan="1" colspan="1">0.8</td><td rowspan="1" colspan="1">0.8</td></tr><tr><td rowspan="1" colspan="1">ESD</td><td rowspan="1" colspan="1">2.4</td><td rowspan="1" colspan="1">2.0</td><td rowspan="1" colspan="1">2.5</td><td rowspan="1" colspan="1">1.8</td><td rowspan="1" colspan="1">2.5</td><td rowspan="1" colspan="1">2.1</td><td rowspan="1" colspan="1">2.3</td><td rowspan="1" colspan="1">2.6</td><td rowspan="1" colspan="1">1.6</td><td rowspan="1" colspan="1">1.6</td><td rowspan="1" colspan="1">1.5</td><td rowspan="1" colspan="1">1.6</td></tr><tr><td rowspan="1" colspan="1">IND</td><td rowspan="1" colspan="1">2.8</td><td rowspan="1" colspan="1">2.2</td><td rowspan="1" colspan="1">2.2</td><td rowspan="1" colspan="1">2.0</td><td rowspan="1" colspan="1">2.6</td><td rowspan="1" colspan="1">2.0</td><td rowspan="1" colspan="1">2.2</td><td rowspan="1" colspan="1">2.3</td><td rowspan="1" colspan="1">1.6</td><td rowspan="1" colspan="1">1.4</td><td rowspan="1" colspan="1">1.8</td><td rowspan="1" colspan="1">1.8</td></tr><tr><td rowspan="1" colspan="1">IOD</td><td rowspan="1" colspan="1">3.3</td><td rowspan="1" colspan="1">2.9</td><td rowspan="1" colspan="1">3.2</td><td rowspan="1" colspan="1">2.6</td><td rowspan="1" colspan="1">3.5</td><td rowspan="1" colspan="1">2.8</td><td rowspan="1" colspan="1">2.9</td><td rowspan="1" colspan="1">3.3</td><td rowspan="1" colspan="1">2.4</td><td rowspan="1" colspan="1">2.2</td><td rowspan="1" colspan="1">2.2</td><td rowspan="1" colspan="1">2.2</td></tr><tr><td rowspan="1" colspan="1">MTH</td><td rowspan="1" colspan="1">4.2</td><td rowspan="1" colspan="1">3.7</td><td rowspan="1" colspan="1">4.3</td><td rowspan="1" colspan="1">3.4</td><td rowspan="1" colspan="1">4.3</td><td rowspan="1" colspan="1">3.3</td><td rowspan="1" colspan="1">3.7</td><td rowspan="1" colspan="1">4.0</td><td rowspan="1" colspan="1">2.7</td><td rowspan="1" colspan="1">2.4</td><td rowspan="1" colspan="1">2.5</td><td rowspan="1" colspan="1">2.8</td></tr><tr><td rowspan="1" colspan="1">LFH</td><td rowspan="1" colspan="1">0.9</td><td rowspan="1" colspan="1">1.0</td><td rowspan="1" colspan="1">0.8</td><td rowspan="1" colspan="1">0.8</td><td rowspan="1" colspan="1">0.9</td><td rowspan="1" colspan="1">0.6</td><td rowspan="1" colspan="1">0.6</td><td rowspan="1" colspan="1">1.0</td><td rowspan="1" colspan="1">0.5</td><td rowspan="1" colspan="1">0.4</td><td rowspan="1" colspan="1">0.4</td><td rowspan="1" colspan="1">0.6</td></tr><tr><td rowspan="1" colspan="1">UFH</td><td rowspan="1" colspan="1">0.8</td><td rowspan="1" colspan="1">0.9</td><td rowspan="1" colspan="1">0.6</td><td rowspan="1" colspan="1">0.7</td><td rowspan="1" colspan="1">0.6</td><td rowspan="1" colspan="1">0.5</td><td rowspan="1" colspan="1">0.6</td><td rowspan="1" colspan="1">0.8</td><td rowspan="1" colspan="1">0.5</td><td rowspan="1" colspan="1">0.5</td><td rowspan="1" colspan="1">0.4</td><td rowspan="1" colspan="1">0.4</td></tr><tr><td rowspan="1" colspan="1">NED</td><td rowspan="1" colspan="1">1.1</td><td rowspan="1" colspan="1">0.8</td><td rowspan="1" colspan="1">1.0</td><td rowspan="1" colspan="1">0.7</td><td rowspan="1" colspan="1">0.9</td><td rowspan="1" colspan="1">0.9</td><td rowspan="1" colspan="1">0.9</td><td rowspan="1" colspan="1">1.1</td><td rowspan="1" colspan="1">0.7</td><td rowspan="1" colspan="1">0.7</td><td rowspan="1" colspan="1">0.6</td><td rowspan="1" colspan="1">0.6</td></tr><tr><td rowspan="1" colspan="1">ODW</td><td rowspan="1" colspan="1">8.7</td><td rowspan="1" colspan="1">5.9</td><td rowspan="1" colspan="1">7.8</td><td rowspan="1" colspan="1">5.4</td><td rowspan="1" colspan="1">8.7</td><td rowspan="1" colspan="1">5.6</td><td rowspan="1" colspan="1">6.7</td><td rowspan="1" colspan="1">6.4</td><td rowspan="1" colspan="1">4.5</td><td rowspan="1" colspan="1">3.6</td><td rowspan="1" colspan="1">4.3</td><td rowspan="1" colspan="1">3.8</td></tr><tr><td rowspan="1" colspan="1">SND</td><td rowspan="1" colspan="1">1.9</td><td rowspan="1" colspan="1">1.2</td><td rowspan="1" colspan="1">1.5</td><td rowspan="1" colspan="1">1.2</td><td rowspan="1" colspan="1">1.6</td><td rowspan="1" colspan="1">1.3</td><td rowspan="1" colspan="1">1.3</td><td rowspan="1" colspan="1">1.7</td><td rowspan="1" colspan="1">1.0</td><td rowspan="1" colspan="1">1.1</td><td rowspan="1" colspan="1">1.0</td><td rowspan="1" colspan="1">1.1</td></tr><tr><td rowspan="1" colspan="1">SSD</td><td rowspan="1" colspan="1">4.8</td><td rowspan="1" colspan="1">4.3</td><td rowspan="1" colspan="1">4.7</td><td rowspan="1" colspan="1">3.9</td><td rowspan="1" colspan="1">5.2</td><td rowspan="1" colspan="1">4.2</td><td rowspan="1" colspan="1">4.4</td><td rowspan="1" colspan="1">4.9</td><td rowspan="1" colspan="1">3.1</td><td rowspan="1" colspan="1">3.5</td><td rowspan="1" colspan="1">3.1</td><td rowspan="1" colspan="1">3.2</td></tr><tr><td rowspan="1" colspan="1">TTL</td><td rowspan="1" colspan="1">32.6</td><td rowspan="1" colspan="1">26.5</td><td rowspan="1" colspan="1">31.4</td><td rowspan="1" colspan="1">18.5</td><td rowspan="1" colspan="1">32.3</td><td rowspan="1" colspan="1">24.2</td><td rowspan="1" colspan="1">27.1</td><td rowspan="1" colspan="1">32</td><td rowspan="1" colspan="1">19.1</td><td rowspan="1" colspan="1">21.6</td><td rowspan="1" colspan="1">19.2</td><td rowspan="1" colspan="1">20.8</td></tr><tr><td rowspan="1" colspan="1">TAL</td><td rowspan="1" colspan="1">22.6</td><td rowspan="1" colspan="1">18.7</td><td rowspan="1" colspan="1">23</td><td rowspan="1" colspan="1">11.5</td><td rowspan="1" colspan="1">22.5</td><td rowspan="1" colspan="1">17.4</td><td rowspan="1" colspan="1">19.2</td><td rowspan="1" colspan="1">23.7</td><td rowspan="1" colspan="1">13.4</td><td rowspan="1" colspan="1">15.7</td><td rowspan="1" colspan="1">13.5</td><td rowspan="1" colspan="1">15.3</td></tr><tr><td rowspan="1" colspan="1">TMH</td><td rowspan="1" colspan="1">3.0</td><td rowspan="1" colspan="1">2.8</td><td rowspan="1" colspan="1">3.2</td><td rowspan="1" colspan="1">2.3</td><td rowspan="1" colspan="1">3.2</td><td rowspan="1" colspan="1">2.5</td><td rowspan="1" colspan="1">3.0</td><td rowspan="1" colspan="1">3.0</td><td rowspan="1" colspan="1">2.0</td><td rowspan="1" colspan="1">1.9</td><td rowspan="1" colspan="1">1.9</td><td rowspan="1" colspan="1">2.1</td></tr><tr><td rowspan="1" colspan="1">TMW</td><td rowspan="1" colspan="1">2.7</td><td rowspan="1" colspan="1">2.3</td><td rowspan="1" colspan="1">2.7</td><td rowspan="1" colspan="1">2.0</td><td rowspan="1" colspan="1">2.7</td><td rowspan="1" colspan="1">2.1</td><td rowspan="1" colspan="1">2.3</td><td rowspan="1" colspan="1">2.6</td><td rowspan="1" colspan="1">1.7</td><td rowspan="1" colspan="1">1.6</td><td rowspan="1" colspan="1">1.7</td><td rowspan="1" colspan="1">1.7</td></tr></tbody></table></table-wrap><fig id="F13295994" position="float" orientation="portrait"><object-id xmlns:xlink="http://www.w3.org/1999/xlink" content-type="arpha" xlink:type="simple">765C49B1-5334-505B-970A-5D2F2516C4FD</object-id><object-id xmlns:xlink="http://www.w3.org/1999/xlink" content-type="doi" xlink:type="simple">10.3897/BDJ.13.e165212.figure1</object-id><label>Figure 2.</label><caption><p>Tadpole in Stage 25 of <italic><tp:taxon-name><tp:taxon-name-part taxon-name-part-type="genus" reg="Boulenophrys">Boulenophrys</tp:taxon-name-part> <tp:taxon-name-part taxon-name-part-type="species" reg="binchuanensis">binchuanensis</tp:taxon-name-part></tp:taxon-name></italic> from Jiulong County. Lateral (A), dorsal (B) and ventral (C) view of CIB XJX03.</p></caption><graphic xmlns:xlink="http://www.w3.org/1999/xlink" xlink:href="bdj-13-e165212-g002.png" position="float" id="oo_1360831.png" orientation="portrait" xlink:type="simple"><uri content-type="original_file" xlink:type="simple">https://binary.pensoft.net/fig/1360831</uri></graphic></fig><fig id="F13295996" position="float" orientation="portrait"><object-id xmlns:xlink="http://www.w3.org/1999/xlink" content-type="arpha" xlink:type="simple">8B0FE275-4A94-575C-AFC7-11020A8AF462</object-id><object-id xmlns:xlink="http://www.w3.org/1999/xlink" content-type="doi" xlink:type="simple">10.3897/BDJ.13.e165212.figure2</object-id><label>Figure 3.</label><caption><p>Call illustrations of <italic><tp:taxon-name><tp:taxon-name-part taxon-name-part-type="genus" reg="Boulenophrys">Boulenophrys</tp:taxon-name-part> <tp:taxon-name-part taxon-name-part-type="species" reg="binchuanensis">binchuanensis</tp:taxon-name-part></tp:taxon-name></italic> from Jiulong County. <bold>A</bold> 25 s oscillogram showing a call group produced by male frog CIB SCJL20230823004; <bold>B</bold> spectrogram, power spectrum and oscillogram of a call extracted from this call group.</p></caption><graphic xmlns:xlink="http://www.w3.org/1999/xlink" xlink:href="bdj-13-e165212-g003.png" position="float" id="oo_1360834.png" orientation="portrait" xlink:type="simple"><uri content-type="original_file" xlink:type="simple">https://binary.pensoft.net/fig/1360834</uri></graphic></fig><table-wrap id="T13296003" position="float" orientation="portrait"><label>Table 3.</label><caption><p>Measurements of male advertisement calls of <italic><tp:taxon-name><tp:taxon-name-part taxon-name-part-type="genus" reg="Boulenophrys">Boulenophrys</tp:taxon-name-part> <tp:taxon-name-part taxon-name-part-type="species" reg="binchuanensis">binchuanensis</tp:taxon-name-part></tp:taxon-name></italic> from Jiulong County.</p></caption><table rules="all" border="0"><tbody><tr><td rowspan="1" colspan="1">
              <bold>Recordings</bold>
            </td><td rowspan="1" colspan="1">
              <bold>CIB RC230081</bold>
            </td><td rowspan="1" colspan="1">
              <bold>CIB RC230083</bold>
            </td><td rowspan="1" colspan="1">
              <bold>CIB RC230084</bold>
            </td></tr><tr><td rowspan="1" colspan="1">No. of calls/call groups analysed</td><td rowspan="1" colspan="1">163/6</td><td rowspan="1" colspan="1">254/7</td><td rowspan="1" colspan="1">85/4</td></tr><tr><td rowspan="1" colspan="1">Temperature (°C)</td><td rowspan="1" colspan="1">18.8</td><td rowspan="1" colspan="1">18.8</td><td rowspan="1" colspan="1">17.5</td></tr><tr><td rowspan="1" colspan="1">Humidity (%)</td><td rowspan="1" colspan="1">76.7</td><td rowspan="1" colspan="1">79.2</td><td rowspan="1" colspan="1">86.2</td></tr><tr><td rowspan="1" colspan="1">Sound Pressure Level (dB)</td><td rowspan="1" colspan="1">85.6</td><td rowspan="1" colspan="1">85.7</td><td rowspan="1" colspan="1">/</td></tr><tr><td rowspan="1" colspan="1">Call duration (ms)</td><td rowspan="1" colspan="1">149.2 ± 21.4 (31.7–263.3)</td><td rowspan="1" colspan="1">155.2 ± 7.9 (129.2–177.1)</td><td rowspan="1" colspan="1">156.8 ± 14.4 (91.2–213.9)</td></tr><tr><td rowspan="1" colspan="1">Call interval (ms)</td><td rowspan="1" colspan="1">304.8 ± 106.5 (63.3–1050.4)</td><td rowspan="1" colspan="1">301.0 ± 31.7 (255.2–602.1)</td><td rowspan="1" colspan="1">335.6 ± 78.0 (169.0–776.2)</td></tr><tr><td rowspan="1" colspan="1">Dominant frequency (Hz)</td><td rowspan="1" colspan="1">2883 ± 174 (2625–3000)</td><td rowspan="1" colspan="1">3371 ± 41 (3000–3375)</td><td rowspan="1" colspan="1">3226 ± 194 (2625–3375)</td></tr><tr><td rowspan="1" colspan="1">Pulse number</td><td rowspan="1" colspan="1">27 ± 4 (2–45)</td><td rowspan="1" colspan="1">26 ± 2 (19–31)</td><td rowspan="1" colspan="1">31 ± 4 (6–37)</td></tr><tr><td rowspan="1" colspan="1">Call rate (calls/s)</td><td rowspan="1" colspan="1">2.15 ± 0.20 (1.77–2.33)</td><td rowspan="1" colspan="1">2.20 ± 0.04 (2.15–2.25)</td><td rowspan="1" colspan="1">2.03 ± 0.04 (1.98–2.06)</td></tr><tr><td rowspan="1" colspan="1">Call number</td><td rowspan="1" colspan="1">27 ± 13 (10–47)</td><td rowspan="1" colspan="1">36 ± 13 (8–47)</td><td rowspan="1" colspan="1">21 ± 5 (17–29)</td></tr></tbody></table></table-wrap><fig id="F13295998" position="float" orientation="portrait"><object-id xmlns:xlink="http://www.w3.org/1999/xlink" content-type="arpha" xlink:type="simple">280F62A3-E405-5807-AD44-861E1C0D6226</object-id><object-id xmlns:xlink="http://www.w3.org/1999/xlink" content-type="doi" xlink:type="simple">10.3897/BDJ.13.e165212.figure1</object-id><label>Figure 4.</label><caption><p><italic><tp:taxon-name><tp:taxon-name-part taxon-name-part-type="genus" reg="Boulenophrys">Boulenophrys</tp:taxon-name-part> <tp:taxon-name-part taxon-name-part-type="species" reg="binchuanensis">binchuanensis</tp:taxon-name-part></tp:taxon-name></italic>. <bold>A</bold> Male calling frog CIB SCJL20230823002; <bold>B</bold> unassigned tadpoles; <bold>C</bold> habitat from Jiulong County.</p></caption><graphic xmlns:xlink="http://www.w3.org/1999/xlink" xlink:href="bdj-13-e165212-g004.png" position="float" id="oo_1360840.png" orientation="portrait" xlink:type="simple"><uri content-type="original_file" xlink:type="simple">https://binary.pensoft.net/fig/1360840</uri></graphic></fig></tp:treatment-sec><ref-list><ref id="B13306255"><element-citation xmlns:xlink="http://www.w3.org/1999/xlink" publication-type="article" xlink:type="simple"><person-group person-group-type="author"><name name-style="western"><surname>Ye</surname><given-names>C. Y.</given-names></name><name name-style="western"><surname>Fei</surname><given-names>L.</given-names></name></person-group><year>1995</year><article-title>Taxonomic studies on the small type <italic><tp:taxon-name><tp:taxon-name-part taxon-name-part-type="genus" reg="Megophrys">Megophrys</tp:taxon-name-part></tp:taxon-name></italic> in China including descriptions of the new species (subspecies) (<tp:taxon-name><tp:taxon-name-part taxon-name-part-type="family">Pelobatidae</tp:taxon-name-part></tp:taxon-name>: genus <italic><tp:taxon-name><tp:taxon-name-part taxon-name-part-type="genus" reg="Megophrys">Megophrys</tp:taxon-name-part></tp:taxon-name></italic>)</article-title><source>Acta Herpetologica Sinica</source><volume>4-5</volume><fpage>72</fpage><lpage>81</lpage></element-citation></ref><ref id="B13306150"><element-citation xmlns:xlink="http://www.w3.org/1999/xlink" publication-type="article" xlink:type="simple"><person-group person-group-type="author"><name name-style="western"><surname>Lyu</surname><given-names>Z. T.</given-names></name><name name-style="western"><surname>Qi</surname><given-names>S.</given-names></name><name name-style="western"><surname>Wang</surname><given-names>J.</given-names></name><name name-style="western"><surname>Zhang</surname><given-names>S. Y.</given-names></name><name name-style="western"><surname>Zhao</surname><given-names>J.</given-names></name><name name-style="western"><surname>Zeng</surname><given-names>Z. C.</given-names></name><name name-style="western"><surname>Wan</surname><given-names>H.</given-names></name><name name-style="western"><surname>Yang</surname><given-names>J. H.</given-names></name><name name-style="western"><surname>Mo</surname><given-names>Y. M.</given-names></name><name name-style="western"><surname>Wang</surname><given-names>Y. Y.</given-names></name></person-group><year>2023</year><article-title>Generic classification of Asian horned toads (<tp:taxon-name><tp:taxon-name-part taxon-name-part-type="order">Anura</tp:taxon-name-part></tp:taxon-name>: <tp:taxon-name><tp:taxon-name-part taxon-name-part-type="family">Megophryidae</tp:taxon-name-part></tp:taxon-name>: <tp:taxon-name><tp:taxon-name-part taxon-name-part-type="subfamily">Megophryinae</tp:taxon-name-part></tp:taxon-name>) and monograph of Chinese species</article-title><source>Zoological Research</source><volume>44</volume><fpage>380</fpage><lpage>450</lpage><pub-id pub-id-type="doi">10.24272/j.issn.2095-8137.2022.372</pub-id></element-citation></ref></ref-list></tp:taxon-treatment>
